# Supplementary material for: Influence of Heat Treatment of Nitinol Wire on the Properties of Nitinol/Hybrid Layer for Ibuprofen Release
Source: Molecules. 2024 Nov 3;29(21):5200. doi: 10.3390/molecules29215200 (PMC11547518; doi:10.3390/molecules29215200)
Supplement: Supplementary file 1 [file molecules-29-05200-s001.zip]

Archive with 1 entries (1 files):
- molecules-3279446-supplementary.pdf
